# Supplementary material for: Bioactivity of an organic farming aid with possible fungistatic properties against some oil palm seedling foliar pathogens
Source: Sci Rep. 2023 Jan 23;13:1280. doi: 10.1038/s41598-023-27972-y (PMC9870896; doi:10.1038/s41598-023-27972-y)
Supplement: Supplementary file 1 — Supplementary Information. [file 41598_2023_27972_MOESM1_ESM.xlsx]

## Sheet: Sheet1
			Curvularia											Pestalotiopsis
Treatments	Days
	1	2	3	4	5	6			1	2	3	4	5	6	7
Control 1	13,11	30,27	48,47	64,62	74,74	85,85			9,8	25,24	36,33	52,52	64,61	72,70	81,80
2	14,12	30,29	49,47	65,65	77,77	85,85			9,9	25,25	34,34	51,50	65,61	74,73	81,81
3	13,11	30,28	48,46	64,64	75,75	85,85			9,8	23,25	37,35	52,52	62,65	75,73	82,82
4	14,14	30,30	48,47	65,65	77,76	85,85			9,9	24,24	35,35	53,50	65,61	74,71	82,80
5	14,13	30,29	47,45	61,61	73,73	85,85			9,7	25,23	36,35	49,48	61,65	73,73	80,80
0.67 1	13,13	29,29	46,47	63,64	75,73	83,81			8,8	23,23	35,32	52,51	64,63	72,69	79,80
2	13,13	28,26	43,42	53,55	68,64	78,75			8,8	21,22	33,36	47,48	59,57	70,68	78,77
3	13,12	28,25	42,45	55,56	69,70	83,81			9,9	25,24	36,36	46,47	57,58	72,72	79,78
4	13,13	30,29	46,47	64,63	77,74	83,83			8,8	23,22	35,35	52,49	60,63	72,69	78,78
5	12,12	28,27	43,42	56,56	69,68	80,80			8,7	24,22	37,32	51,51	61,60	72,72	78,79
1.34 1	11,10	26,26	41,41	53,54	64,63	75,75			5,5	21,19	35,34	45,46	62,59	69,70	77,77
2	12,10	25,26	45,43	59,58	68,69	76,76			7,7	25,24	32,33	49,50	60,63	71,71	77,77
3	10,12	25,27	44,42	58,56	69,70	78,79			7,7	22,21	35,33	46,46	63,59	68,72	78,80
4	11,13	27,27	44,44	58,58	70,70	79,80			6,7	23,23	34,34	48,49	61,62	72,71	79,79
5	12,11	27,27	44,43	60,60	72,73	78,80			7,7	24,22	34,32	49,46	63,61	74,72	78,79
2.01 1 12,11 26,26	12,11	26,26	42,43	57,58	68,69	75,78			6,5	20,20	34,33	45,43	57,57	66,69	75,71
2	12,11	26,26	42,43	57,58	68,69	76,76			6,5	19,18	34,35	50,46	59,62	68,71	74,74
3	12,11	25,26	41,42	55,55	65,66	75,75			6,7	18,19	33,33	46,44	58,54	64,63	72,71
4	11,11	27,26	42,42	55,56	66,66	76,75			6,6	17,16	34,34	43,44	51,51	65,63	71,71
5	11,11	27,26	41,41	55,54	65,63	71,74			7,6	20,18	33,33	45,49	56,56	64,63	67,64
2.68 1	9,9	21,21	35,35	46,47	56,57	66,67			5,5	17,18	30,29	41,39	52,50	60,58	64,65
2	9,9	23,23	38,38	51,51	61,61	68,67			4,4	17,16	28,28	39,38	50,50	56,59	63,66
3	9,9	22,22	37,37	49,49	58,58	65,65			4,4	15,18	28,26	39,39	51,48	59,57	63,60
4	9,8	22,22	36,36	47,48	58,55	66,66			5,5	17,16	27,27	37,37	48,47	52,55	59,57
5	9,9	21,22	36,36	47,48	58,55	66,64			5,5	18,18	29,28	37,40	51,49	59,60	67,65
3.35 1	9,10	22,22	36,36	48,48	57,57	64,64			1,1	11,11	21,22	32,32	42,41	50,51	59,60
2	10,9	23,22	37,36	48,49	58,57	66,66			0,0	10,11	25,25	34,34	44,42	50,50	59,58
3	11,11	24,24	37,38	51,51	60,60	66,67			2,2	12,13	25,26	33,34	45,42	50,48	60,59
4	10,10	23,22	37,38	47,48	54,54	63,63			1,1	10,11	22,22	33,32	43,41	52,50	60,59
5	9,9	21,21	35,37	49,49	59,59	68,66			0,0	11,11	22,23	34,33	42,40	50,47	53,54
Carbendazim 1	10,10	20,20	36,36	46,46	57,57	70,71			0,0	0,0	0,0	0,0	0,0	0,0	0,0
2	10,10	20,20	37,36	47,46	56,56	71,70			0,0	0,0	0,0	0,0	0,0	0,0	0,0
3	10,10	20,20	32,31	45,45	54,53	69,69			0,0	0,0	0,0	0,0	0,0	0,0	0,0
4	11,10	22,20	36,34	47,47	54,55	65,65			0,0	0,0	0,0	0,0	0,0	0,0	0,0
5	10,10	20,20	37,36	45,45	54,55	68,67			0,0	0,0	0,0	0,0	0,0	0,0	0,0
